# Supplementary material for: A Preliminary Study on the Use of HD-sEMG for the Functional Imaging of Equine Superficial Muscle Activation during Dynamic Mobilization Exercises
Source: Animals (Basel). 2022 Mar 20;12(6):785. doi: 10.3390/ani12060785 (PMC8944866; doi:10.3390/ani12060785)
Supplement: Supplementary file 1 [file animals-12-00785-s001.zip]

Archive with 1 entries (1 files):
- animals-1582664-supplementary.mov
